# Supplementary material for: Beetroot Juice Produces Changes in Heart Rate Variability and Reduces Internal Load during Resistance Training in Men: A Randomized Double-Blind Crossover
Source: Nutrients. 2022 Dec 2;14(23):5119. doi: 10.3390/nu14235119 (PMC9738238; doi:10.3390/nu14235119)
Supplement: Supplementary file 1 [file nutrients-14-05119-s001.zip]

Archive with 1 entries (1 files):
- nutrients-2047878-supplementary.pdf
